# Supplementary material for: Monitoring respiration and oxygen saturation in patients during the first night after elective bariatric surgery: A cohort study
Source: F1000Res. 2017 Jun 23;6:735. Originally published 2017 May 22. [Version 2] doi: 10.12688/f1000research.11519.2 (PMC5538033; doi:10.12688/f1000research.11519.2)
Supplement: Raw sleep monitoring data from 45 patients that was used as a basis for the findings in this study [file f1000research-6-12973-s0000.tgz]

Archive with 1 entries (1 files):
- b243246d-3a7a-4c1e-a694-f7b8cb9ed89a_Raw_data_Sleep_registration_in_45_obese_patients_for_F1000.xlsx
