# Supplementary material for: Monitoring respiration and oxygen saturation in patients during the first night after elective bariatric surgery: A cohort study
Source: F1000Res. 2017 Jun 23;6:735. Originally published 2017 May 22. [Version 2] doi: 10.12688/f1000research.11519.2 (PMC5538033; doi:10.12688/f1000research.11519.2)
Supplement: Raw sleep monitoring data from 45 patients that was used as a basis for the findings in this study [file f1000research-6-12973-s0000.tgz › b243246d-3a7a-4c1e-a694-f7b8cb9ed89a_Raw_data_Sleep_registration_in_45_obese_patients_for_F1000.xlsx]

## Sheet: Sheet1
Height	Weight	BMI	Age	Sex	Dur surg	Dur Anae	Dur PACU	End surg - start reg	dur reg	A+H	AHI	OD	ODI	Nadir SpO2	mean SpO2	Max dur A/H	Surgery	ESS
156	85	35	60+	f	44	105	722	621	480	0	0	0	0	89	93	0	Sleeve	11
176	108	35	60+	f	92	217	315	700	456	47	6.4	74	10	79	88	22	Sleeve
147	87	40	40-60	f	60	130	287	586	248	34	9.5	85	23.7	81	90.7	83	Sleeve	3
177	103	33	40-60	f	31	75	270	495	480	0	0	0	0	85	92	0	sleeve	2
168	101	38	40-60	f	33	88	263	625	480	0	0	0	0		93	0	Sleeve	12
170	116	40	40-60	m	93	158	208	577	360	0	0	0	0	90	92	0	GBP	3
168	130	46	40-60	f	32	74	271	593	480	0	0	0	0		90	0	Sleeve	7
168	91	32	40-60	f	36	70	214	512	480	0	0	0	0	86	93	0	Sleeve	6
166	92	33	40-60	f	48	90	212	763	480	0	0	0	0	85	90	0	GBP	1
160	97	38	40-60	f	63	103	570	743	480	0	0	0	0	66	93	0	Sleeve	6
160	91	36	40-60	f	26	80	304	777	480	0	0	0	0	78	95	0	Sleeve	4
174	101	33	40-60	f	60	145	343	743	415	4	0.6	5	0.7	90	94	22	GBP	6
170	95	33	40-60	f	45	70	268	666	480	0	0	0	0	87	91	0	Sleeve	3
163	102	38	40-60	f	32	65	380	630	465	5	0.6	2	0.3	83	93	41	Sleeve	15
162	100	38	40-60	f	86	141	407	582	473	0	0	0	0	90	94.7	0	GBP	6
158	82.5	33	40-60	f	57	102	259	758	480	0	0	0	0	89	94	0	GBP	7
168	91	32	40-60	f	54	105	132	753	480	0	0	0	0		89	0	Sleeve	9
170	100	35	40-60	f	43	90	372	751	480	0	0	0	0	94	96	0	Sleeve	8
178	102	33	40-60	f	36	103	333	642	480	0	0	0	0	82	93	0	Sleeve	6
164	105	39	40-60	f	37	82	186	382	480	0	0	0	0	80	92	0	Sleeve	13
176	143	46	40-60	m	52	118	382	706	480	0	0	0	0	87	91	0	Sleeve	3
166	82	33	18-40	f	76	120	50	479	250	4	1	17	4.3	87	93	15.4	Sleeve	9
178	129	41	18-40	m	49	89	310	736	480	0	0	0	0	88	94	0	Sleeve	2
167	97	35	18-40	f	29	82	352	690	480	0	0	0	0	86	93	0	sleeve	5
165	105	39	18-40	f	46	95	619	755	480	0	0	0	0	69	92	0	Sleeve	4
177	104	33	18-40	m	57	117	308	420	475	0	0	0	0	94	97.2	0	Sleeve	1
159	98	39	18-40	f	97	140	262	722	478	34	4.3	36	4.5	81	94	20	Sleeve	1
164	106	39	18-40	f	45	85	442	620	480	0	0	0	0	88	93	0	Sleeve	8
168	148	53	18-40	f	65	115	1130	445	480	0	0	0	0	85	92	0	Sleeve	2
158	91	36	18-40	f	70	125	394	581	480	0	0	0	0	93	96	0	GBP	3
160	98	38	18-40	f	43	72	296	649	480	0	0	0	0	92	96	0	sleeve	5
166	98	35	18-40	f	66	122	296	439	478	0	0	0	0	90	93.9	0	Sleeve
169	97	34	18-40	f	78	138	182	551	476	0	0	2	0.3	89	94	0	Sleeve
171	108	37	18-40	f	54	101	309	617	480	0	0	0	0	83	94	0	Sleeve	8
184	128	38	18-40	m	51	125	270	440	418	0	0	0	0	79	90.8	0	Sleeve	1
180	104	33	18-40	f	29	82	352	630	480	0	0	0	0	86	93	0	Sleeve	5
163	111	42	18-40	f	45	110	354	572	480	0	0	0	0	85	97	0	Sleeve	8
171	120	41	18-40	f	61	126	260	414	480	0	0	0	0	79	92	0	GBP	16
170	100	35	18-40	f	57	120	302	412	480	0	0	0	0	63	94	0	GBP	6
179	136	42	18-40	m	68	121	318	748	464	10	1.3	48	6.3	86	91.6	115.8	Sleeve	0
171	114	39	18-40	f	78	125	754	774	480	0	0	0	0	80	92	0	Sleeve	4
168	100	35	18-40	f	51	89	255	378	480	0	0	0	0	83	89	0	Sleeve	5
168	96	34	18-40	f	57	125	463	673	480	1	0.1	2	0.3	90	97	12	GBP	11
170	104	36	18-40	f	43	99	279	481	478	3	0.4	14	1.8	89	95	29	Sleeve	1
173	124	41	18-40	f	39	122	235	651	480	0	0	0	0	84	87	0	GBP	2
